# Supplementary material for: miR-1227 Targets SEC23A to Regulate the Shedding of Large Extracellular Vesicles
Source: Cancers (Basel). 2021 Nov 22;13(22):5850. doi: 10.3390/cancers13225850 (PMC8616086; doi:10.3390/cancers13225850)
Supplement: Supplementary file 1 [file cancers-13-05850-s001.zip]

Archive with 3 entries (3 files):
- Supplementary Figure S1.pdf
- Supplementary Figure S2 .pdf
- Supplementary Table S1.xlsx
