# Supplementary material for: miR-1227 Targets SEC23A to Regulate the Shedding of Large Extracellular Vesicles
Source: Cancers (Basel). 2021 Nov 22;13(22):5850. doi: 10.3390/cancers13225850 (PMC8616086; doi:10.3390/cancers13225850)
Supplement: Supplementary file 1 [file cancers-13-05850-s001.zip › Supplementary Table S1.xlsx]

## Sheet: Sheet1
Supplementary Table S1. High confidence miR-1227 targets in the prostate cancer
Symbol	Full name	Stable cell	RISCTRAP cancer
		(Log2-FC)	(Rrc)
DKK1	dickkopf WNT signaling pathway inhibitor 1	-1.55129	3.82028
ZBTB1	zinc finger and BTB domain containing 1	-1.21859	3.57287
HIGD1A	HIG1 hypoxia inducible domain family member 1A	-1.61116	2.96393
ENOX2	ecto-NOX disulfide-thiol exchanger 2	-1.25462	2.60739
TRAM2	translocation associated membrane protein 2	-1.43423	2.30112
SEC23A	Sec23 homolog A, coat complex II component	-1.52535	2.26942
LAMP3	lysosomal associated membrane protein 3	-1.03991	2.22479
RABL3	RAB, member of RAS oncogene family like 3	-1.05086	2.19614
SLC26A2	solute carrier family 26 member 2	-1.58215	2.17714
PTCD3	pentatricopeptide repeat domain 3	-1.03934	2.05246
CDC40	cell division cycle 40	-1.37855	1.94581
EXOC2	exocyst complex component 2	-1.14125	1.86675
TGFBR2	transforming growth factor beta receptor 2	-1.29862	1.85702
KIF11	kinesin family member 11	-1.3991	1.85316
ZFP36L1	ZFP36 ring finger protein like 1	-2.21575	1.85183
CAMK4	calcium/calmodulin dependent protein kinase IV	-1.42586	1.8189
ACADSB	acyl-CoA dehydrogenase short/branched chain	-1.07604	1.73935
EREG	epiregulin	-1.86218	1.72061
